# Supplementary material for: HPLC Analysis and Risk Assessment of 15 Priority PAHs in Human Blood Serum of COPD Patient from Urban and Rural Areas, Iasi (Romania)
Source: J Pers Med. 2023 Aug 23;13(9):1290. doi: 10.3390/jpm13091290 (PMC10532781; doi:10.3390/jpm13091290)
Supplement: Supplementary file 1 [file jpm-13-01290-s001.zip]

Archive with 1 entries (1 files):
- jpm-2520496-supplementary.pdf
